# Supplementary material for: Ortholog genes from cactophilic Drosophila provide insight into human adaptation to hallucinogenic cacti
Source: Sci Rep. 2022 Aug 1;12:13180. doi: 10.1038/s41598-022-17118-x (PMC9343604; doi:10.1038/s41598-022-17118-x)
Supplement: Supplementary file 2 — Supplementary Information 2. [file 41598_2022_17118_MOESM2_ESM.xlsx]

## Sheet: Table S1.
Table S1. Identification of phenethylamine alkaloids present in T. terscheckii cacti
Phenethylamine alkaloids	Molecular Weight	Molecular Formula	Retention time (min)	Relative quantity (%)	Id Method
Phenethylamine (2-Phenethylamine)	121.18	C8H11N	12,2 - 12,3	<0,1 - 1,0 %	GC-MS
3,4-Dimethoxyphenethylamine [2-(3,4-dimetoxyphenyl)ethanamine]	181.23	C10H15NO2	12,8 - 12,9	<0,1 - 3,2 %	GC-MS*
Tyramine 4-[2-(Aminoethyl)phenol	137.18	C8H11NO	12,9 - 13,0	<0,1 - 2,0 %	GC-MS*
N-Methyltyramine 4-[2-(Methylamino)ethyl]phenol	151.2	C9H13NO	13,3 - 13,5	2,55 - 14,4 %	GC-MS
Hordenine 4-[2-(Dimethylamino)ethyl]phenol	165.23	C10H15NO	13,4 - 13,6	3,95 - 19,9 %	GC-MS*
Mescaline 2-(3,4,5-trimethoxyphenyl)ethanamine	211.26	C11H17NO3	14,6 - 14,8	3,31 - 22,3 %	GC-MS-NMR
Trichocereine N,N-dimethyl-2-(3,4,5-trimethoxyphenyl)ethanamine	239.31	C13H21NO3	15,1 - 15,3	18,05 - 51,4 %	GC-MS-NMR
N-Methylmescaline N-Methyl-2-(3,4,5-trimethoxyphenyl)ethan-1-amine	225.29	C12H19NO3	15,4 - 15,9	3,21 - 15,7 %	GC-MS
N-Acetylmescaline N-[2-(3,4,5-Trimethoxyphenyl)ethyl]acetamide	253.29	C13H19NO4	18,5 - 18,9	<0,1 - 7,8 %	GC-MS
Dopamine 4-(2-aminoethyl)benzene-1,2-diol	153.18	C8H11NO2	4,77	6 ppm	HPLC-MS*
GC: Gas chromatography; HPLC: High Liquid Chromatography; MS: Mass Spectrum; NMR: Nuclear Magnetic Resonance; * Experimentally confirmed with pure standards

## Sheet: Table S2.
Table S2. D. buzzatii's significant DEGs in comparisons I and II
I) T. terscheckii vs O. sulphurea						II) T. terscheckii 2X vs T. terscheckii
Over-expressed			Under-expressed			Over-expressed			Under-expressed
D. buzzatii gene	log2FC		D. buzzatii gene	log2FC		D. buzzatii gene	log2FC		D. buzzatii gene	log2FC
evm.model.scaffold58.1	9.8052		evm.model.scaffold1.1162	-0.8187		evm.model.scaffold34.15	1.1113		evm.model.scaffold1.729	-5.0251
evm.model.scaffold62_2.13	0.9517		evm.model.scaffold1.183	-0.8364		evm.model.scaffold68.29	1.4957		evm.model.scaffold20_1.30	-2.4004
evm.model.scaffold_1_2.251	0.3653		evm.model.scaffold1.292	-2.8743		evm.model.scaffold8.25	3.2611		evm.model.scaffold67.37	-8.8424
scaffold13:hit:112399	8.6783		evm.model.scaffold1.370	-0.8044		scaffold46:hit:220934	1.1404		scaffold44_1:hit:214790	-1.2836
scaffold25:hit:158084	9.3279		evm.model.scaffold100.12	-0.7386		evm.model.scaffold27.52	0.9424		scaffold227:hit:333454	-8.9238
scaffold57:hit:244841	7.8642		evm.model.scaffold11.11	-0.7834		evm.model.scaffold1.147	2.023		evm.model.scaffold114.10	-0.6396
scaffold58:hit:247406	10.8486		evm.model.scaffold2.223	-0.5111		evm.model.scaffold71.49	8.5038
scaffold96:hit:294486	7.7726		evm.model.scaffold2.441	-0.6754		scaffold75:hit:271968	9.0297
evm.model.scaffold139.11	0.2272		evm.model.scaffold203.2	-7.0584		scaffold_1_2:hit:66722	12.1888
evm.model.scaffold8.25	5.2376		evm.model.scaffold25.86	-0.5585		scaffold10:hit:99628	7.8052
scaffold24_2:hit:154268	7.6582		evm.model.scaffold30.99	-1.8597		evm.model.scaffold12.9	1.2868
evm.model.scaffold68.29	2.531		evm.model.scaffold43.48	-0.8173		scaffold_1_2:hit:65543	0.7039
evm.model.scaffold103.7	0.3428		evm.model.scaffold6.100	-1.8988		evm.model.scaffold1.1162	0.8103
scaffold104:hit:299648	8.4108		evm.model.scaffold95.24	-1.1097		evm.model.scaffold55.5	1.0277
evm.model.scaffold82.24	0.6309		evm.model.scaffold_1_2.148	-0.7029		evm.model.scaffold51.18	1.4636
evm.model.scaffold9_1.19	0.5192		evm.model.scaffold_2_1.117	-0.8879		evm.model.scaffold168.2	1.1172
evm.model.scaffold27.52	0.6824		scaffold25:hit:158086	-1.2806		evm.model.scaffold111.20	1.0218
evm.model.scaffold55.5	1.8793		evm.model.scaffold1.967	-0.5157		evm.model.scaffold51.25	2.3995
evm.model.scaffold33.106	1.6854		evm.model.scaffold53.15	-1.4515		evm.model.scaffold88.5	0.9867
scaffold46:hit:220934	1.9407		evm.model.scaffold18_1.77	-0.6664		evm.model.scaffold8.24	3.8926
evm.model.scaffold32.84	0.6741		evm.model.scaffold2.221	-0.4948		evm.model.scaffold6.198	1.0877
evm.model.scaffold1.5	3.7777		evm.model.scaffold3.284	-1.0177		evm.model.scaffold3.184	1.105
scaffold1:hit:27847	1.7393		evm.model.scaffold67.17	-1.2312		evm.model.scaffold189.3	0.2182
evm.model.scaffold82.32	1.1315		evm.model.scaffold7.107	-0.6649		evm.model.scaffold23.82	1.0178
evm.model.scaffold42.74	1.3605		evm.model.scaffold6.197	-1.0949		evm.model.scaffold13.57	1.297
evm.model.scaffold3.186	0.5681		evm.model.scaffold6.200	-1.8425		evm.model.scaffold11.122	1.6984
evm.model.scaffold54.42	0.5244		scaffold75:hit:271968	-10.4416		evm.model.scaffold6.240	1.6348
evm.model.scaffold2.568	0.5118		scaffold63:hit:256402	-10.4318		evm.model.scaffold135.5	1.0493
evm.model.scaffold5.232	0.3686		evm.model.scaffold1.493	-0.9243		evm.model.scaffold33.105	1.3306
evm.model.scaffold7.99	0.5374		evm.model.scaffold179.5	-0.4493		evm.model.scaffold_1_2.54	0.4089
scaffold44_1:hit:214790	0.6001		evm.model.scaffold7.108	-0.7266		evm.model.scaffold_1_2.51	0.6178
evm.model.scaffold1.1263	0.6034		evm.model.scaffold2.287	-0.6017		evm.model.scaffold38.69	0.5097
			evm.model.scaffold27.51	-0.6357		evm.model.scaffold114.12	2.1133
			evm.model.scaffold225.4	-1.0282		evm.model.scaffold1.1292	0.9297
			evm.model.scaffold_2_1.238	-1.947		evm.model.scaffold51.16	2.5614
			evm.model.scaffold47.80	-0.6134		evm.model.scaffold305.4	2.2583
			scaffold31:hit:181495	-1.4936		scaffold46:hit:220935	8.3249
			scaffold46:hit:220935	-8.6487		scaffold63:hit:256402	8.3249
			evm.model.scaffold21.49	-1.0027		evm.model.scaffold14.44	1.3173
			evm.model.scaffold45.95	-0.7395
			evm.model.scaffold114.14	-1.4999
			evm.model.scaffold_2_1.123	-0.5059
			evm.model.scaffold31.147	-0.9175
			evm.model.scaffold1.819	-0.7348
			evm.model.scaffold11.122	-1.2696
			evm.model.scaffold170.2	-1.6955
			evm.model.scaffold2.220	-0.3821
			evm.model.scaffold48.47	-1.3191
			evm.model.scaffold6.198	-1.4109
			evm.model.scaffold23.82	-1.0782
			evm.model.scaffold114.19	-2.0092
			evm.model.scaffold_2_1.235	-0.9998
			evm.model.scaffold1.474	-1.6574
			evm.model.scaffold22.115	-0.6889
			evm.model.scaffold13.133	-0.7106
			evm.model.scaffold31.102	-0.3592
			scaffold46:hit:221085	-1.3955
			evm.model.scaffold144.5	-0.3413
			evm.model.scaffold1.134	-0.8172
			evm.model.scaffold2.457	-0.3887
			evm.model.scaffold2.433	-2.016
			evm.model.scaffold114.17	-2.0603
			evm.model.scaffold20_1.43	-1.3511

## Sheet: Table S3.
Table S3. D. melanogaster homologs of D. buzzatii's DEGs in comparisons I and II
I) T. terscheckii vs O. sulphurea						II) T. terscheckii 2X vs T. terscheckii
Over-expressed			Under-expressed			Over-expressed			Under-expressed
D. buzzatii gene	D. melanogaster homolog gene		D. buzzatii gene	D. melanogaster homolog gene		D. buzzatii gene	D. melanogaster homolog gene		D. buzzatii gene	D. melanogaster homolog gene
evm.model.scaffold55.5	Adh		evm.model.scaffold25.86	Act57B		evm.model.scaffold55.5	Adh		evm.model.scaffold20_1.30	CG3292
scaffold58:hit:247406	baz		evm.model.scaffold2.441	Ald		evm.model.scaffold168.2	Aldh		evm.model.scaffold114.10	Lcp1
evm.model.scaffold1.5	CecC		evm.model.scaffold100.12	apolpp		evm.model.scaffold12.9	CG10911		evm.model.scaffold67.37	NFAT
evm.model.scaffold3.186	CG10570		evm.model.scaffold_2_1.117	Argk		evm.model.scaffold1.1292	CG14688
evm.model.scaffold32.84	CG11370		evm.model.scaffold144.5	ATPsynC		evm.model.scaffold11.122	CG14963
evm.model.scaffold2.568	CG12163		evm.model.scaffold20_1.43	CG10073		evm.model.scaffold6.198	CG16704
evm.model.scaffold82.24	CG15098		evm.model.scaffold48.47	CG10621		evm.model.scaffold23.82	CG16762
evm.model.scaffold9_1.19	CG17508		evm.model.scaffold7.107	CG10924		evm.model.scaffold51.18	CG16775
evm.model.scaffold42.74	CG9360		evm.model.scaffold_2_1.123	CG13315		evm.model.scaffold51.25	CG16775
evm.model.scaffold54.42	cib		evm.model.scaffold11.122	CG14963		evm.model.scaffold3.184	CG17323
evm.model.scaffold7.99	Cp1		evm.model.scaffold67.17	CG15369		evm.model.scaffold_1_2.54	CG34282
evm.model.scaffold103.7	crc		evm.model.scaffold6.198	CG16704		scaffold_1_2:hit:66722	CG34353
evm.model.scaffold33.106	Cyp309a1		evm.model.scaffold23.82	CG16762		evm.model.scaffold88.5	CG42807
evm.model.scaffold68.29	Cyp6a2		evm.model.scaffold95.24	CG16884		evm.model.scaffold13.57	CG6337
evm.model.scaffold8.25	Cyp6d5		evm.model.scaffold225.4	CG16885		evm.model.scaffold34.15	CG7298
evm.model.scaffold27.52	Cyt-b5-r		evm.model.scaffold203.2	CG17571		evm.model.scaffold14.44	CG8389
scaffold96:hit:294486	e(y)2b		evm.model.scaffold1.292	CG17917		evm.model.scaffold1.147	Cyp304a1
evm.model.scaffold139.11	EF2		evm.model.scaffold1.183	CG1983		evm.model.scaffold33.105	Cyp309a2
evm.model.scaffold_1_2.251	GILT1		evm.model.scaffold2.433	CG34291		evm.model.scaffold114.12	Cyp4e2
evm.model.scaffold1.1263	Ho		evm.model.scaffold6.197	CG3513		evm.model.scaffold111.20	Cyp6a14
evm.model.scaffold82.32	Jheh3		evm.model.scaffold13.133	CG4847		evm.model.scaffold68.29	Cyp6a2
evm.model.scaffold5.232	Karybeta3		evm.model.scaffold2.287	CG5023		evm.model.scaffold8.25	Cyp6d5
scaffold1:hit:27847	MtnB		scaffold31:hit:181495	CG5804		evm.model.scaffold27.52	Cyt-b5-r
			evm.model.scaffold2.457	COX5A		scaffold63:hit:256402	Dscam2
			evm.model.scaffold47.80	COX8		evm.model.scaffold305.4	GstD5
			scaffold46:hit:221085	Cpr47Eg		evm.model.scaffold6.240	GstE1
			evm.model.scaffold_2_1.238	Cpr65Av		evm.model.scaffold38.69	Jafrac1
			evm.model.scaffold114.14	Cyp4e1		evm.model.scaffold1.1162	Lsp1beta
			evm.model.scaffold11.11	Dbi		evm.model.scaffold135.5	Muc26B
			evm.model.scaffold1.474	Desat2		evm.model.scaffold8.24	phu
			scaffold63:hit:256402	Dscam2		evm.model.scaffold51.16	ppk14
			evm.model.scaffold18_1.77	Eno		evm.model.scaffold189.3	RpS28b
			evm.model.scaffold1.493	Gnmt		evm.model.scaffold71.49	Ten-a
			evm.model.scaffold6.200	IM33
			scaffold25:hit:158086	IM4
			evm.model.scaffold22.115	ImpL3
			evm.model.scaffold31.147	Jon65Aiv
			evm.model.scaffold114.19	Lcp2
			evm.model.scaffold114.17	Lcp4
			evm.model.scaffold_2_1.235	Lcp65Ac
			evm.model.scaffold1.1162	Lsp1beta
			evm.model.scaffold1.134	Men
			evm.model.scaffold27.51	Mhc
			evm.model.scaffold_1_2.148	Mlc1
			evm.model.scaffold1.370	Obp99b
			evm.model.scaffold1.967	Obp99c
			evm.model.scaffold7.108	Pepck
			evm.model.scaffold45.95	Peritrophin-A
			evm.model.scaffold31.102	Prm
			evm.model.scaffold1.819	Scp2
			evm.model.scaffold43.48	SERCA
			evm.model.scaffold30.99	ssp7
			evm.model.scaffold2.220	Tm1
			evm.model.scaffold2.221	Tm1
			evm.model.scaffold2.223	Tm2
			evm.model.scaffold53.15	TwdlX
			evm.model.scaffold3.284	UK114
			evm.model.scaffold179.5	wupA

## Sheet: Table S4.
Table S4. More informative GO terms obtained in the functional enrichment analysis for D. melanogaster homolog genes (FDR<0.01).
Comparison	DEGs	GO Terms Enrichment *
T. terscheckii vs O. sulphurea	23	(MF) GO:0020037 "heme binding" [5]; (MF) GO:0016491 "oxidoreductase activity" [8]
	58	(BP) GO:0003012 "muscle system process" [5]; (BP) GO:0006090 "pyruvate metabolic process" [5]; (BP) GO:0031032 "actomyosin structure organization" [6]; (BP) GO:0055001 "muscle cell development" [5]; (MF) GO:0004611 "phosphoenolpyruvate carboxykinase activity" [2]; (MF) GO:0005214 "structural constituent of chitin-based cuticle" [6]
T. terscheckii 2X vs T. terscheckii	33	(BP) GO:0055114 "oxidation-reduction process" [10]; (MF) GO:0020037 "heme binding" [7]; (MF) GO:0016491 "oxidoreductase activity" [11]; (MF) GO:0005506 "iron ion binding" [6]; (MF) GO:0008774 "acetaldehyde dehydrogenase activity" [2]
	3	-
*The order is as follows: (BP) for Biological Process or (MF) for Molecular Function, GO term ID, "GO term name", [number of genes with that term].

## Sheet: Table S5.
Table S5. Summary description of GO terms obtained for H. sapiens orthologs
Expression in media that have comparatively more mescaline
Over-expressed				Under-expressed
D. melanogaster homolog gene	H. sapiens ortholog gene	GO-based summary description for human ortholog gene		D. melanogaster homolog gene	H. sapiens ortholog gene	GO-based summary description for human ortholog gene
Adh	HPGD	Hematopoietic prostaglandin D synthase: response to estradiol - response to ethanol - oxidation-reduction process		Act57B	ACTB	Actin, cytoplasmic 1: protein binding - regulation of cyclin-dependent protein serine/threonine kinase activity - retina homeostasis - positive regulation of norepinephrine uptake - structural constituent of postsynaptic actin cytoskeleton
baz	PARD3	protein binding - phosphatidylinositol-4,5-bisphosphate binding - axonogenesis - myelination in peripheral nervous system		Ald	ALDOA	Fructose-bisphosphate aldolase A: fructose metabolic process - gluconeogenesis
crc	ATF4	DNA-binding transcription factor activity, RNA polymerase II-specific - positive regulation of gene expression - negative regulation of translational initiation in response to stress - response to endoplasmic reticulum stress - PERK-mediated unfolded protein response - positive regulation of neuron apoptotic process - negative regulation of oxidative stress-induced neuron death - cellular respons…		Argk	CKM	Creatine kinase, mitochondrial: creatine metabolic process - phosphorylation
Cyt-b5-r	FADS1	Fatty acid desaturase: C-5 sterol desaturase activity - regulation of transcription - unsaturated fatty acid biosynthetic process -oxidoreductase activity - oxidation-reduction process		Eno	ENO1	Alpha-enolase: phosphopyruvate hydratase activity - negative regulation of transcription by RNA polymerase II
Cyp6a2	TBXAS1	Thromboxane-A synthase: monooxygenase activity - cyclooxygenase pathway		ImpL3	LDHA	L-lactate dehydrogenase: glycolytic process - response to nutrient - response to hydrogen peroxide - response to estrogen
EF2	EEF2	Eukaryotic elongation factor: p53 binding - translation elongation factor activity - response to endoplasmic reticulum stress - response to hydrogen peroxide - response to ethanol - cellular response to brain-derived - neurotrophic factor stimulus		Men	ME1	malic enzyme: malate dehydrogenase (decarboxylating) (NADP+) activity - carbohydrate metabolic process - response to hormone
GstD5	GSTT1	Glutathione S-transferase: glutathione peroxidase activity - cellular oxidant detoxification		Mlc1	MYL4	Myosin light chain: calcium ion binding (muscle related) - positive regulation of ATPase activity
Aldh	ALDH2	Aldehyde dehydrogenase: ethanol oxidation		Pepck	PCK1	Phosphoenolpyruvate carboxykinase: gluconeogenesis - glucose homeostasis - response to starvation
Cp1	CTSV	Cathepsin: aminopeptidase activity - nerve development - response to odorant		Prm	MYH1	Myosin: protein binding - actin filament binding - muscle contraction
Cyp4e2	CYP4B1	toxic substance binding - exogenous drug catabolic process		Tm1	TPM1	Tropomyosin: structural constituent of muscle - in utero embryonic development - cellular response to reactive oxygen species
cib	TMSB4X	Thymosin: RNA binding - actin monomer binding - negative regulation of NF-kappaB transcription factor activity		Tm2	TPM3	Tropomyosin: actin filament binding
RpS28b	RPS28	ribosomal protein: cytoplasmic translation		Dbi	DBI	Acyl-CoA-binding protein: acyl-CoA metabolic process - benzodiazepine receptor binding - phosphatidylcholine acyl-chain remodeling
CG9360	DHRS11	Dehydrogenase/reductase: 3-keto sterol reductase activity - estradiol 17-beta-dehydrogenase activity - steroid biosynthetic process - estrogen biosynthetic process - 17-beta-hydroxysteroid dehydrogenase (NADP+) activity - oxidation-reduction process		Cyp4e1	CYP4F11	Phylloquinone omega-hydroxylase: fatty acid binding - part of fatty acid metabolic process - vitamin K catabolic process
Cyp309a1	CYP3A5	xenobiotic metabolic process - steroid metabolic process - alkaloid catabolic process - drug catabolic process - oxidative demethylation - estrogen 16-alpha-hydroxylase activity		COX5A	COX5A	Cytochrome c oxidase: electron transfer activity - proton transmembrane transport
CG16704	TFPI2	Tissue factor pathway inhibitor: serine-type endopeptidase inhibitor activity		NFAT	NFAT5	Nuclear factor of activated T-cells: RNA polymerase II proximal promoter sequence-specific DNA binding - calcineurin-NFAT signaling cascade
ppk14	ASIC1	Acid-sensing ion channel: behavioral fear response - response to amphetamine - memory - associative learning - response to pH - negative regulation of neurotransmitter secretion		CG16704	TFPI2	Tissue factor pathway inhibitor: serine-type endopeptidase inhibitor activity
CG17323	UGT2B10	UDP-glucuronosyltransferase:		CG3513	SPINT2	Kunitz-type protease inhibitor: serine-type endopeptidase inhibitor activity - neural tube closure - negative regulation of neural precursor cell proliferation
Cyp6a14	CYP3A4	lipid hydroxylation - part of steroid metabolic process - monooxygenase activity - steroid binding - xenobiotic metabolic process - alkaloid catabolic process - drug metabolic/catabolic process - caffeine oxidase activity - testosterone 6-beta-hydroxylase activity		IM33	EPPIN-WFDC6	serine-type endopeptidase inhibitor activity
CG8389	SLC16A12	Monocarboxylate transporter:		CG4847	CTSO	Cathepsin: cysteine-type endopeptidase activity
GstE1	GSTT2B	Glutathione S-transferase:		CG10924	PCK2	Phosphoenolpyruvate carboxykinase: gluconeogenesis - response to starvation
Jheh3	EPHX1	Epoxide hydrolase: xenobiotic metabolic process - response to toxic substance - response to organic cyclic compound		CG10073	ERMP1	Endoplasmic reticulum metallopeptidase: proteolysis
CG14688	PHYHD1	Phytanoyl-CoA dioxygenase domain-containing protein: dioxygenase activity - oxidation-reduction process		CG3292	ALPPL2	Alkaline phosphatase, placental-like: dephosphorylation
Ho	HMOX2	Heme oxygenase: cellular iron ion homeostasis (p450 related?) - response to oxidative stress		CG5804	ACBD7	Acyl-CoA-binding domain-containing protein:
GILT1	IFI30	inducible lysosomal thiol reductase: oxidoreductase activity, acting on a sulfur group of donors		CG17917	PEBP1	Phosphatidylethanolamine-binding protein: serine-type endopeptidase inhibitor activity - response to ethanol - regulation of neurotransmitter levels - positive regulation of acetylcholine metabolic process - hippocampus development - response to oxidative stress - response to toxic substance - response to organonitrogen compound
Cyp6d5	CYP3A43	oxidation-reduction process		Gnmt	GNMT	Glycine N-methyltransferase: regulation of gluconeogenesis - cellular protein modification process
CG17508	FAM210B	positive regulation of erythrocyte differentiation - cellular response to estradiol stimulus		CG5023	TAGLN2	Transgelin: epithelial cell differentiation
Jafrac1	PRDX1	Peroxiredoxin: peroxidase activity - thioredoxin peroxidase activity - removal of superoxide radicals - cellular response to oxidative stress - cell redox homeostasis - regulation of NIK/NF-kappaB signaling		CG1983	PLPBP	Pyridoxal phosphate homeostasis protein:
e(y)2b	ENY2	transcription coactivator activity		ATPsynC	ATP5MC2	ATP synthase:
Cyp309a2	CYP3A5	xenobiotic metabolic process - steroid metabolic process - alkaloid catabolic process - drug catabolic process - oxidative demethylation - estrogen 16-alpha-hydroxylase activity		Desat2	SCD	stearoyl-CoA 9-desaturase activity - iron ion binding - unsaturated fatty acid biosynthetic process - oxidoreductase activity
phu	ALPL	Alkaline phosphatase: dephosphorylation - cellular response to organic cyclic compound		UK114	RIDA	deaminase: negative regulation of translation - brain development - organonitrogen compound catabolic process
CG34353	LSAMP	Limbic system-associated membrane protein: nervous system development - locomotory exploration behavior		apolpp	APOB	retinoid metabolic process - phospholipid binding - nervous system development - positive regulation of gene expression - response to estradiol - cellular response to prostaglandin stimulus
Karybeta3	IPO5	Importin: positive regulation of protein import into nucleus		SERCA	ATP2A1	calcium-transporting ATPase activity - response to endoplasmic reticulum stress
CG12163	CTSF	Cathepsin: cysteine-type endopeptidase activity		COX8	COX8A	Cytochrome c oxidase: generation of precursor metabolites and energy
Dscam2	DSCAM	Down syndrome cell adhesion molecule: negative regulation of cell adhesion - nervous system development		Mhc	MYH7	Myosin: actin filament binding- adult heart development
Ten-a	TENM3	Teneurin: signal transduction - positive regulation of neuron projection development		Dscam2	DSCAM	Down syndrome cell adhesion molecule: negative regulation of cell adhesion - nervous system development
				wupA	TNNI2	Troponin: skeletal muscle contraction

## Sheet: Table S6.
Table S6. Reactome's pathway enrichment for D. melanogaster over-expressed (A) and under-expressed (B) homolog genes in treatments with higher alkaloid concentrations (FDR<0.1)
A)
Pathway identifier	Pathway name	Entities FDR	Submitted entities found
R-DME-380612	Metabolism of serotonin	1.77636e-15	Aldh
R-DME-380615	Serotonin clearance from the synaptic cleft	1.77636e-15	Aldh
R-DME-71384	Ethanol oxidation	1.77636e-15	Aldh
R-DME-112311	Neurotransmitter clearance	1.77636e-15	Aldh
R-DME-211945	Phase I - Functionalization of compounds	1.77636e-15	Aldh;Cyp309a1;Cyp6d5;Jheh3;Cyp6a2;Cyp309a2
R-DME-211859	Biological oxidations	1.77636e-15	Aldh;Cyp309a1;Cyp6d5;Jheh3;Cyp6a2;Cyp309a2
R-DME-2173791	TGF-beta receptor signaling in EMT (epithelial to mesenchymal transition)	9.40512e-07	baz
R-DME-112315	Transmission across Chemical Synapses	0.000283582	Aldh
R-DME-9018678	Biosynthesis of specialized proresolving mediators (SPMs)	0.000668428	Cyp309a1;Cyp6d5;Adh;Cyp6a2;Cyp309a2
R-DME-9018677	Biosynthesis of DHA-derived SPMs	0.000668428	Cyp309a1;Cyp6d5;Adh;Cyp6a2;Cyp309a2
R-DME-211979	Eicosanoids	0.000901681	Cyp309a1;Cyp6d5;Cyp6a2;Cyp309a2
R-DME-211958	Miscellaneous substrates	0.000901681	Cyp309a1;Cyp6d5;Cyp6a2;Cyp309a2
R-DME-9027307	Biosynthesis of maresin-like SPMs	0.000901681	Cyp309a1;Cyp6d5;Cyp6a2;Cyp309a2
R-DME-9018682	Biosynthesis of maresins	0.000901681	Cyp309a1;Cyp6d5;Cyp6a2;Cyp309a2
R-DME-2132295	MHC class II antigen presentation	0.00156249	GILT1;Cp1;CG6337;CG12163
R-DME-211981	Xenobiotics	0.00156249	Cyp309a1;Cyp6d5;Cyp6a2;Cyp309a2
R-DME-211897	Cytochrome P450 - arranged by substrate type	0.00191523	Cyp309a1;Cyp6d5;Cyp6a2;Cyp309a2
R-DME-112316	Neuronal System	0.00404994	Aldh
R-DME-170834	Signaling by TGF-beta Receptor Complex	0.00407922	baz
R-DME-2162123	Synthesis of Prostaglandins (PG) and Thromboxanes (TX)	0.00455077	Cyp309a1;Cyp6d5;Cyp6a2;Cyp309a2
R-DME-9006936	Signaling by TGF-beta family members	0.00687016	baz
R-DME-5423646	Aflatoxin activation and detoxification	0.0108873	Cyp309a1;Cyp6d5;Cyp6a2;Cyp309a2
R-DME-1430728	Metabolism	0.0140636	Aldh;phu;Cyp309a1;Jheh3;Cyp6d5;Ho;Adh;Cyp6a2;Cyp309a2
R-DME-156902	Peptide chain elongation	0.0245217	EF2
R-DME-156842	Eukaryotic Translation Elongation	0.0245217	EF2
R-DME-2142753	Arachidonic acid metabolism	0.0333626	Cyp309a1;Cyp6d5;Cyp6a2;Cyp309a2
R-DME-189483	Heme degradation	0.0729731	Ho
B)
Pathway identifier	Pathway name	Entities FDR	Submitted entities found
R-DME-2025928	Calcineurin activates NFAT	2.77556e-15	NFAT
R-DME-5607763	CLEC7A (Dectin-1) induces NFAT activation	2.77556e-15	NFAT
R-DME-2871809	FCERI mediated Ca+2 mobilization	2.77556e-15	NFAT
R-DME-4086398	Ca2+ pathway	2.77556e-15	NFAT
R-DME-2454202	Fc epsilon receptor (FCERI) signaling	1.9984e-13	NFAT
R-DME-1168372	Downstream signaling events of B Cell Receptor (BCR)	2.18936e-13	NFAT
R-DME-5607764	CLEC7A (Dectin-1) signaling	2.64233e-13	NFAT
R-DME-983705	Signaling by the B Cell Receptor (BCR)	1.67732e-12	NFAT
R-DME-3858494	Beta-catenin independent WNT signaling	1.71463e-12	NFAT
R-DME-5621481	C-type lectin receptors (CLRs)	1.73861e-12	NFAT
R-DME-70268	Pyruvate metabolism	3.92576e-11	ImpL3;Men
R-DME-71403	Citric acid cycle (TCA cycle)	2.59116e-08	Men
R-DME-1428517	The citric acid (TCA) cycle and respiratory electron transport	7.80925e-08	ImpL3;ATPsynC;Men
R-DME-195721	Signaling by WNT	1.01741e-07	NFAT
R-DME-71406	Pyruvate metabolism and Citric Acid (TCA) cycle	1.51266e-07	ImpL3;Men
R-DME-163210	Formation of ATP by chemiosmotic coupling	0.000348737	ATPsynC
R-DME-8949613	Cristae formation	0.000348737	ATPsynC
R-DME-1268020	Mitochondrial protein import	0.000948074	ATPsynC
R-DME-1592230	Mitochondrial biogenesis	0.000948074	ATPsynC
R-DME-1280218	Adaptive Immune System	0.000948074	NFAT
R-DME-70263	Gluconeogenesis	0.000948074	Eno;Pepck;Ald;CG10924
R-DME-70326	Glucose metabolism	0.00767756	Eno;Pepck;Ald;CG10924
R-DME-445355	Smooth Muscle Contraction	0.0339072	Tm1;Tm2;Mlc1;Act57B
R-DME-8849175	Threonine catabolism	0.0406194	UK114
R-DME-397014	Muscle contraction	0.0497845	Tm1;Tm2;SERCA;Mlc1;Act57B
R-DME-75105	Fatty acyl-CoA biosynthesis	0.0497845	Desat2

## Sheet: Table S7.
Table S7. More informative GO terms obtained in the functional enrichment analysis for H. sapiens ortholog genes (FDR<0.01).
Comparison	DEGs	GO Terms Enrichment *
T. terscheckii vs O. sulphurea	18	(BP) GO:0055114 "oxidation-reduction process" [8]; (BP) GO:0010033 "response to chemical substance" [14]; (MF) GO:0020037 "heme binding" [4]; (MF) GO:0016491 "oxidoreductase activity" [8]
	35	(BP) GO:0006091 "generation of precursor metabolites and energy" [7]; (BP) GO:0006094 "gluconeogenesis" [5]; (BP) GO:0003012 "muscle system process" [8]; (BP) GO:0009126 "purine nucleoside monophosphate metabolic process" [6]; (BP) GO:0072524 "pyridine-containing compound metabolic process" [5]; (BP) GO:0006732 "coenzyme metabolic process" [9]; (BP) GO:0046034 "ATP metabolic process" [6]; (BP) GO…
T. terscheckii 2X vs T. terscheckii	21	(BP) GO:0009820 "alkaloid metabolic process" [2]; (BP) GO:0009822 "alkaloid catabolic process" [2]; (BP) GO:0055114 "oxidation-reduction process" [10]; (MF) GO:0020037 "heme binding" [5]; (MF) GO:0016491 "oxidoreductase activity" [10]
	2	-
*The order is as follows: (BP) for Biological Process or (MF) for Molecular Function, GO term ID, "GO term name", [number of genes with that term].

## Sheet: Table S8.
Table S8. Reactome's pathway enrichment for H. sapiens over-expressed (A) and under-expressed (B) ortholog genes in treatments with higher alkaloid concentrations (FDR<0.1)
A)
Pathway identifier	Pathway name	Entities FDR	Submitted entities found
R-HSA-211859	Biological oxidations	3.0393e-05	UGT2B10;ALDH2;EPHX1;CYP3A43;TBXAS1;CYP4B1;GSTT1;CYP3A4;CYP3A5;GSTT2B
R-HSA-211945	Phase I - Functionalization of compounds	0.00129828	ALDH2;EPHX1;CYP3A43;TBXAS1;CYP4B1;CYP3A4;CYP3A5
R-HSA-211897	Cytochrome P450 - arranged by substrate type	0.00802847	CYP3A43;TBXAS1;CYP4B1;CYP3A4;CYP3A5
R-HSA-8939242	RUNX1 regulates transcription of genes involved in differentiation of keratinocytes	0.015999	CTSV
R-HSA-2132295	MHC class II antigen presentation	0.0216149	CTSV;CTSF;IFI30
R-HSA-1679131	Trafficking and processing of endosomal TLR	0.0220472	CTSV
R-HSA-211981	Xenobiotics	0.0240489	CYP3A43;CYP3A4;CYP3A5
R-HSA-211979	Eicosanoids	0.039155	TBXAS1;CYP4B1
R-HSA-211958	Miscellaneous substrates	0.040155	CYP3A43;CYP4B1;CYP3A5
R-HSA-381042	PERK regulates gene expression	0.0644859	ATF4
R-HSA-5579032	Defective TBXAS1 causes Ghosal hematodiaphyseal dysplasia (GHDD)	0.0644859	TBXAS1
R-HSA-156580	Phase II - Conjugation of compounds	0.0644859	UGT2B10;GSTT1;GSTT2B
R-HSA-5423646	Aflatoxin activation and detoxification	0.0848066	CYP3A4;CYP3A5
R-HSA-156588	Glucuronidation	0.0935612	UGT2B10
R-HSA-2142753	Arachidonic acid metabolism	0.0935612	HPGD;TBXAS1;CYP4B1
R-HSA-2162123	Synthesis of Prostaglandins (PG) and Thromboxanes (TX)	0.0935612	HPGD;TBXAS1
B)
Pathway identifier	Pathway name	Entities FDR	Submitted entities found
R-HSA-390522	Striated Muscle Contraction	3.57176e-05	MYL4;TPM3;TPM1;TNNI2;MYH7
R-HSA-397014	Muscle contraction	0.000462329	MYL4;TPM3;TPM1;TNNI2;ATP2A1;MYH7
R-HSA-70263	Gluconeogenesis	0.00380155	ENO1;ALDOA;PCK1;PCK2
R-HSA-1428517	The citric acid (TCA) cycle and respiratory electron transport	0.0322086	COX8A;LDHA;ME1;ATP5MC2;COX5A
R-HSA-70326	Glucose metabolism	0.0322086	ENO1;ALDOA;PCK1;PCK2
R-HSA-418359	Reduction of cytosolic Ca++ levels	0.0322086	ATP2A1
R-HSA-211979	Eicosanoids	0.0702289	CYP4F11
R-HSA-211958	Miscellaneous substrates	0.0702289	CYP4F11
R-HSA-1430728	Metabolism	0.0702289	ACBD7;COX8A;CKM;ATP5MC2;DBI;ENO1;CYP4F11;COX5A;GNMT;RIDA;LDHA;SCD;ME1;ALDOA;APOB;PCK1;PCK2
R-HSA-211935	Fatty acids	0.0702289	CYP4F11
R-HSA-418360	Platelet calcium homeostasis	0.0898414	ATP2A1
R-HSA-418346	Platelet homeostasis	0.0899108	ATP2A1;APOB
R-HSA-445355	Smooth Muscle Contraction	0.0899108	TPM3;TPM1

## Sheet: Table S9.
Table S9. Summary of the number of individuals used in each group and at each step of the human genotype data curation process
Data Set	Group	Population	Data Download	After Kinship	After Admixture	After Fine-Structure	After PCA and FST	For Positive Selection
1	Central Andean	Aymara	25	24	24	24	24	34
		Quechua	24	24	10	10	10
	Population Ref 1	Bari	27	19	19	19	19	19
	Population Ref 2	Yukpa	24	23	23	23	23	23
	Only for genetic ancestry filtering	Maya	25	19	5	-	-	-
		Nahua	14	14	10	-	-	-
	Outgroup	Han Chinese	-	-	-	-	-	103
2	Central Andean	Bolivia_Aymara	26	16	5	5	5	35
		Titicaca_Aymara	21	16	16	16	16
		Titicaca_Quechua	22	20	14	14	14
		Titicaca_Uros	9	7	6	6	0
	Population Ref 1	Wichi	24	23	18	18	18	18
	Population Ref 2	Yanesha_HighSelva	23	23	3	3	3	19
		Yanesha_IntermediateSelva	23	22	17	16	16
	Only for genetic ancestry filtering	Ashaninka	10	9	8	-	-	-
		Cashibo	10	7	6	-	-	-
		Huambisa	8	6	6	-	-	-
		Shipibo	17	10	9	-	-	-
		Tzotzil	36	17	-	-	-	-
	Outgroup	Han Chinese	-	-	-	-	-	103

## Sheet: Table S10a
Table S10a. Summary statistics at the gene-level to combine scores at the SNP-level (using the mean values)
					Set 1													Set 2
					IHS			LRT (Ref Bari)			Fisher (iHS + LRT refBari)		LRT (Ref Yukpa)			Fisher (iHS + LRT refYukpa)		IHS			LRT (Ref Yanesha)			Fisher (iHS + LRT refYanesha)		LRT (Ref Wichi)			Fisher (iHS + LRT refWichi)
HGNC	ENSGID	chr	start	end	NSNPs	mean	P-value	NSNPs	mean	P-value	Zf	P-value	NSNPs	mean	P-value	Zf	P-value	NSNPs	mean	P-value	NSNPs	mean	P-value	Zf	P-value	NSNPs	mean	P-value	Zf	P-value	Number of signals
ACBD7	ENSG00000176244	10	15119522	15130775	6	1.02785	0.207442	5	3.08389	0.057637	8.85299	0.0648809	6	0.816663	0.451204	4.73748	0.315309	3	0.209435	0.958275	3	0.164018	0.870194	0.363318	0.985368	3	0.234175	0.817306	0.488725	0.974589	0
ACTB	ENSG00000075624	7	5566782	5603415	4	0.234719	0.937952	3	0.48979	0.626986	1.06177	0.900289	3	0.785115	0.467561	1.64857	0.800038	9	0.473562	0.770963	8	1.49109	0.219681	3.55139	0.470108	8	0.882848	0.416532	2.27181	0.685906	0
ALDH2	ENSG00000111275	12	112204691	112255333	6	2.28375	0.010353	5	3.85378	0.0326712	15.9835	0.00304141	5	3.72404	0.0379604	15.6834	0.00347481	16	1.15683	0.164729	18	1.41984	0.237417	6.48278	0.165878	18	3.99649	0.0263938	10.8762	0.0279917	3
ALDOA	ENSG00000149925	16	30064411	30081778	1	1.12324	0.163424	1	0.0615462	0.935616	3.75591	0.440046	1	0.863202	0.430595	5.30799	0.25713	3	0.449773	0.793746	3	0.104905	0.912935	0.644163	0.958032	3	1.80398	0.163294	4.08639	0.39444	0
ALPL	ENSG00000162551	1	21835865	21904905	22	0.893242	0.299159	20	0.305868	0.750719	2.98701	0.560002	20	0.378632	0.704581	3.11386	0.538955	31	0.502896	0.742968	27	1.4988	0.217904	3.64161	0.456676	27	0.793647	0.459974	2.14737	0.708674	0
ALPPL2	ENSG00000163286	2	233271553	233275424	1	0.686473	0.498471	2	3.19773	0.0516096	7.32051	0.119889	2	1.5514	0.215349	4.46341	0.346908	0	NA	NA	1	0.434553	0.681527	NA	NA	1	0.748209	0.483403	NA	NA	0
APOB	ENSG00000084674	2	21224301	21266945	13	0.605771	0.594288	12	0.374795	0.703801	1.7433	0.782838	12	0.280083	0.76994	1.56367	0.815307	16	0.9836	0.257199	17	0.777628	0.473024	4.21303	0.377943	16	1.37992	0.246471	5.51683	0.238254	0
ASIC1	ENSG00000110881	12	50451331	50477394	7	0.857628	0.328064	5	0.581265	0.572055	3.34613	0.501656	5	0.457128	0.652459	3.08311	0.544015	10	1.07174	0.204149	10	1.12934	0.320637	5.4527	0.243919	10	0.159146	0.873574	3.44813	0.485808	0
ATF4	ENSG00000128272	22	39915700	39918690	2	0.459542	0.756775	2	0.483611	0.630342	1.48036	0.830114	2	0.156753	0.858857	0.861684	0.929992	3	0.649878	0.572359	3	0.107918	0.910965	1.30248	0.860955	3	0.0183852	0.977022	1.16247	0.884238	0
ATP2A1	ENSG00000196296	16	28889726	28915830	1	0.639984	0.553676	1	5.83065	0.00756849	10.9499	0.0271332	1	13.9525	0.000205747	18.1601	0.00114829	4	0.24789	0.943242	4	4.25796	0.0233249	7.63333	0.105972	4	4.35449	0.0210119	7.8422	0.0975328	2
ATP5MC2	ENSG00000135390	12	54026510	54071192	12	1.31778	0.0968246	11	0.0912683	0.911507	4.85502	0.302499	11	1.1181	0.33139	6.87863	0.142443	14	1.1202	0.181332	14	1.72304	0.173192	6.92155	0.140092	14	0.211545	0.834708	3.77619	0.437141	0
CKM	ENSG00000104879	19	45809672	45826235	0	NA	NA	0	NA	NA	NA	NA	0	NA	NA	NA	NA	7	0.739811	0.471036	5	0.660642	0.53796	2.74558	0.601262	7	1.01375	0.362198	3.53677	0.47231	0
COX5A	ENSG00000178741	15	75212132	75230509	2	2.61264	0.0055239	2	0.984024	0.379247	12.3365	0.0150169	2	0.867297	0.428846	12.0907	0.0166897	4	2.93252	0.00217144	4	0.345776	0.741681	12.8624	0.0119681	4	0.437166	0.676281	13.047	0.0110483	4
COX8A	ENSG00000176340	11	63742079	63744015	2	1.5524	0.0508616	1	0.315641	0.744486	6.54742	0.161827	1	0.0540501	0.942151	6.07647	0.193509	3	1.14713	0.169272	2	0.579069	0.589229	4.61037	0.32966	2	0.809307	0.452079	5.14029	0.273203	0
CTSF	ENSG00000174080	11	66330934	66336312	4	1.11778	0.16603	5	5.0931	0.0135616	12.1922	0.0159778	4	10.3236	0.000822989	17.7963	0.00135249	7	0.663424	0.556925	6	2.80723	0.0649997	6.63739	0.156337	6	1.19038	0.300548	3.57495	0.466575	2
CTSO	ENSG00000256043	4	156845270	156875069	7	0.965823	0.246456	2	2.18377	0.120856	7.02745	0.134445	2	0.132988	0.878438	3.06036	0.547775	9	0.936686	0.290239	9	0.177576	0.861666	2.77188	0.596696	9	0.107716	0.912601	2.65702	0.616757	0
CTSV	ENSG00000136943	9	99791961	99801925	0	NA	NA	2	1.86894	0.15839	NA	NA	2	1.80807	0.17005	NA	NA	0	NA	NA	5	2.44285	0.0885508	NA	NA	5	0.796104	0.458621	NA	NA	0
CYP3A4	ENSG00000160868	7	99354583	99381888	3	1.06449	0.188542	2	2.19208	0.120034	7.57682	0.108369	3	4.23886	0.0261985	10.621	0.0311708	4	1.31509	0.109274	5	3.17439	0.0480713	10.4979	0.0328254	4	2.85882	0.064776	9.90144	0.0421211	3
CYP3A43	ENSG00000021461	7	99425636	99463725	9	0.172527	0.96373	1	0.197811	0.83161	0.442673	0.978836	8	0.896778	0.415335	1.83123	0.766764	5	2.12356	0.0145988	5	0.417755	0.692253	9.18924	0.0565395	5	1.11771	0.326072	10.6949	0.0302155	1
CYP3A5	ENSG00000106258	7	99245817	99277621	4	0.206851	0.950389	4	3.57168	0.0388014	6.60037	0.158575	4	4.8405	0.0171799	8.2298	0.0835139	13	0.413621	0.82712	14	2.79683	0.0655166	5.83052	0.212168	13	2.34348	0.100419	4.97642	0.289725	0
CYP4B1	ENSG00000142973	1	47223510	47285085	17	0.750451	0.43076	7	0.978452	0.38113	3.61364	0.460811	11	1.50381	0.22543	4.6639	0.323554	32	0.24986	0.941939	30	0.0806307	0.93206	0.260345	0.992228	30	0.313257	0.76455	0.656564	0.956575	0
CYP4F11	ENSG00000171903	19	16023177	16045677	0	NA	NA	8	0.242256	0.798219	NA	NA	8	0.368808	0.711062	NA	NA	0	NA	NA	17	0.284006	0.78691	NA	NA	17	1.01578	0.361231	NA	NA	0
DBI	ENSG00000155368	2	120124497	120130136	4	0.263713	0.921971	3	0.117682	0.890651	0.39409	0.982958	3	0.640596	0.542281	1.38643	0.846551	7	0.43754	0.805138	7	0.386213	0.712477	1.1115	0.892443	7	0.346748	0.741089	1.03275	0.90479	0
DHRS11	ENSG00000278535	17	34948228	34957235	3	0.940534	0.264105	3	0.358676	0.71339	3.33827	0.502892	3	0.542081	0.60037	3.68323	0.450569	8	0.392489	0.844792	8	0.238686	0.819733	0.734884	0.946958	8	0.458977	0.662133	1.16191	0.88433	0
DSCAM	ENSG00000171587	21	41382926	42219065	288	0.685162	0.499861	255	0.787679	0.46476	2.91932	0.571417	254	1.08596	0.341506	3.53563	0.472481	196	0.735393	0.475747	201	1.47082	0.224817	4.47067	0.346039	198	0.70861	0.505543	2.84998	0.583236	0
EEF2	ENSG00000167658	19	3976054	3985467	1	0.631219	0.564307	1	0.442829	0.657295	1.98356	0.738783	1	0.015692	0.977814	1.18919	0.879876	3	0.183076	0.967863	3	3.44889	0.0398333	6.51143	0.164071	3	0.729283	0.493522	1.4777	0.830583	0
ENO1	ENSG00000074800	1	8921061	8939308	4	0.750348	0.431003	5	0.0852939	0.916678	1.85728	0.761988	5	1.28639	0.280056	4.22881	0.375925	7	1.49345	0.0696532	6	0.361397	0.73018	5.95738	0.202354	4	1.09068	0.334032	7.52149	0.110765	0
ENY2	ENSG00000120533	8	110346553	110358182	5	0.455372	0.761222	4	0.983855	0.379315	2.48444	0.647425	4	0.645406	0.539538	1.77975	0.776186	4	1.12525	0.179461	4	0.313524	0.765329	3.97049	0.410015	4	0.299933	0.773477	3.94931	0.41291	0
EPHX1	ENSG00000143819	1	225997794	226033264	17	0.902802	0.291759	17	0.610537	0.554452	3.6432	0.456441	17	0.335072	0.73342	3.08373	0.543913	25	1.16971	0.160052	23	0.286576	0.7851	4.1484	0.386295	23	0.847805	0.433258	5.33735	0.2544	0
EPPIN-WFDC6	ENSG00000249139	20	44165625	44176065	20	0.472268	0.745588	16	0.355927	0.715308	1.25725	0.868586	16	0.781629	0.469447	2.09957	0.717452	13	1.11597	0.182802	11	0.567275	0.596207	4.43304	0.350562	11	0.48225	0.645923	4.27285	0.370337	0
ERMP1	ENSG00000099219	9	5765076	5833117	14	0.518272	0.69563	13	0.708108	0.501986	2.10424	0.716593	13	0.47119	0.644023	1.60592	0.807728	15	1.1094	0.185575	14	0.205327	0.842476	3.71141	0.446468	14	1.77425	0.168192	6.93389	0.139423	0
FADS1	ENSG00000149485	11	61567097	61596790	6	0.766509	0.414918	5	4.42341	0.0209589	9.48973	0.0499587	5	4.15341	0.0275701	8.94139	0.0625812	7	0.898044	0.319637	9	2.73086	0.0687795	7.63484	0.105908	9	3.56798	0.0368998	8.88024	0.0641636	1
FAM210B	ENSG00000124098	20	54933971	54943719	7	0.405176	0.808157	7	0.229246	0.808493	0.851163	0.93146	7	0.0844611	0.916261	0.600905	0.962963	4	0.431258	0.811485	4	0.411834	0.695904	1.14287	0.887413	4	0.431419	0.680986	1.1862	0.880365	0
GNMT	ENSG00000124713	6	42928496	42931618	1	0.505174	0.710742	1	0.0101619	0.983425	0.71632	0.949301	1	0.814195	0.452404	2.26925	0.686373	4	0.405883	0.834035	4	0.857843	0.430445	2.04883	0.726778	4	1.00184	0.367257	2.36634	0.668718	0
GSTT1	ENSG00000276950	22	24340595	24401899	3	0.19393	0.955496	2	2.16947	0.122089	4.29706	0.367294	2	2.07239	0.134833	4.09849	0.392841	1	0.0176963	0.998664	5	1.28071	0.27402	2.59179	0.628279	5	0.788623	0.46252	1.5448	0.818676	0
GSTT2B	ENSG00000133433	22	24299601	24303373	0	NA	NA	0	NA	NA	NA	NA	0	NA	NA	NA	NA	0	NA	NA	0	NA	NA	NA	NA	0	NA	NA	NA	NA	0
HMOX2	ENSG00000103415	16	4524691	4560348	19	0.985695	0.234019	14	0.616861	0.551336	4.09553	0.393232	14	0.818339	0.450106	4.50125	0.342399	8	0.92719	0.296653	8	0.471159	0.657427	3.26923	0.513822	8	0.0875127	0.927135	2.5817	0.630068	0
HPGD	ENSG00000164120	4	175411328	175444305	6	1.00767	0.220817	6	5.25275	0.0123288	11.8125	0.0188016	6	1.45797	0.235649	5.91166	0.205843	13	1.01834	0.235084	13	1.58166	0.200168	6.11282	0.19088	13	0.594682	0.574412	4.00444	0.405405	1
IFI30	ENSG00000216490	19	18283972	18288927	2	0.231097	0.940245	1	1.4305	0.23976	2.97946	0.561268	1	0.156176	0.859372	0.426338	0.980264	5	0.829467	0.3788	5	0.0326828	0.967339	2.00791	0.734304	5	1.08851	0.335063	4.12837	0.388912	0
IPO5	ENSG00000065150	13	98605912	98676551	5	0.665248	0.522929	5	1.26687	0.285445	3.80403	0.433177	5	1.49751	0.227316	4.25944	0.372031	5	0.61771	0.611779	6	0.466886	0.659915	1.81406	0.76991	6	1.17531	0.30564	3.35346	0.500506	0
LDHA	ENSG00000134333	11	18415935	18429972	4	0.704095	0.479086	4	6.35227	0.005	12.0684	0.0168499	4	0.659635	0.532268	2.73297	0.603458	6	0.922205	0.300762	6	0.307409	0.769335	2.92733	0.570059	6	1.19773	0.297937	4.82462	0.305771	1
LSAMP	ENSG00000185565	3	115521210	116858236	285	0.666264	0.521609	253	0.758633	0.478185	2.77719	0.595777	253	0.842017	0.43999	2.94368	0.567295	259	0.580473	0.65621	256	0.987065	0.372391	2.81817	0.588701	255	0.549881	0.6029	1.85455	0.762488	0
ME1	ENSG00000065833	6	83920108	84140790	30	1.02193	0.211124	21	0.52162	0.60839	4.10449	0.392049	21	1.80228	0.171182	6.64068	0.15614	26	0.954493	0.276241	26	1.06325	0.343768	4.70854	0.318531	26	0.459319	0.661779	3.39861	0.493461	0
MYH1	ENSG00000109061	17	10395624	10421860	4	0.198476	0.953724	3	1.1876	0.309007	2.44354	0.654773	3	0.344417	0.726836	0.732869	0.947214	1	0.347982	0.877597	2	0.135273	0.890483	0.493118	0.974167	2	0.903584	0.40651	2.06143	0.724461	0
MYH7	ENSG00000092054	14	23881947	23904927	3	0.328752	0.874027	3	1.00887	0.369315	2.2615	0.687787	3	1.34277	0.264145	2.9318	0.569302	4	0.678735	0.539153	4	0.12068	0.901725	1.4424	0.836793	4	0.227363	0.823268	1.62446	0.804389	0
MYL4	ENSG00000198336	17	45277812	45301045	5	0.646848	0.544886	2	2.00048	0.140856	5.13439	0.273784	3	0.909643	0.409643	2.9993	0.557943	10	0.630718	0.596312	8	0.716868	0.505654	2.39779	0.663027	10	0.670372	0.527747	2.31226	0.678538	0
NFAT5	ENSG00000102908	16	69598997	69738569	14	0.594237	0.60888	13	0.903586	0.412055	2.76547	0.597808	12	1.11106	0.333516	3.1884	0.526807	9	0.806135	0.400815	11	1.39576	0.243523	4.6536	0.324721	11	0.542217	0.608024	2.82359	0.587768	0
PARD3	ENSG00000148498	10	34398488	35104253	134	0.624637	0.571637	102	0.532396	0.601815	2.13411	0.711108	102	1.48722	0.229442	4.06271	0.397586	94	0.766862	0.44107	86	1.27966	0.274278	4.22433	0.376497	87	0.949851	0.388269	3.52921	0.47345	0
PCK1	ENSG00000124253	20	56136136	56143168	10	0.62329	0.573513	9	0.588756	0.567603	2.24462	0.69087	9	0.413205	0.681469	1.87896	0.758009	13	0.483645	0.761542	12	0.414299	0.694385	1.27428	0.865725	12	0.289984	0.779826	1.04219	0.903333	0
PCK2	ENSG00000100889	14	24563262	24579807	3	1.3139	0.0978669	3	0.341811	0.724897	5.29175	0.258651	3	0.353497	0.721315	5.30165	0.257722	7	1.0428	0.219349	7	1.28076	0.273987	5.62353	0.229083	8	0.637134	0.549146	4.23296	0.375395	0
PEBP1	ENSG00000089220	12	118573663	118583389	5	0.301433	0.89588	4	1.13645	0.324521	2.47071	0.649888	4	0.195294	0.829573	0.593587	0.963774	5	0.458254	0.786029	5	0.513273	0.629192	1.40816	0.842775	5	0.887428	0.414373	2.2435	0.691074	0
PHYHD1	ENSG00000175287	9	131683174	131704320	3	0.277212	0.913633	3	0.38617	0.696027	0.905386	0.923787	3	0.039538	0.954084	0.274661	0.991391	5	1.48508	0.0710563	5	1.0541	0.346966	7.40562	0.115944	5	0.415481	0.691395	6.02665	0.197167	0
PLPBP	ENSG00000147471	8	37620111	37637285	0	NA	NA	0	NA	NA	NA	NA	0	NA	NA	NA	NA	2	0.633886	0.592103	2	0.161305	0.872197	1.32163	0.857695	2	1.43235	0.233065	3.96103	0.411306	0
PRDX1	ENSG00000117450	1	45976708	45988719	1	0.290079	0.904461	1	1.41886	0.242842	3.03152	0.552565	1	1.34958	0.262019	2.87951	0.578188	6	1.14633	0.169439	4	0.905793	0.406377	5.35147	0.253097	4	0.767708	0.473381	5.04623	0.282587	0
RIDA	ENSG00000132541	8	99114572	99129469	9	1.03017	0.206295	6	1.17788	0.311986	5.48649	0.24092	6	3.3409	0.0488993	9.19288	0.0564551	12	0.90667	0.312187	12	0.515244	0.627867	3.25916	0.515429	12	0.375341	0.719239	2.98743	0.559931	0
RPS28	ENSG00000233927	19	8386042	8388224	4	0.612863	0.58536	4	0.699917	0.506062	2.43325	0.656627	4	0.396692	0.692957	1.80463	0.771635	5	0.823895	0.383878	5	0.98859	0.371616	3.89465	0.420451	5	0.472562	0.652014	2.77024	0.596981	0
SCD	ENSG00000099194	10	102106881	102124591	15	0.202388	0.952647	9	0.24777	0.794349	0.557485	0.967669	5	0.0220957	0.971367	0.155123	0.997143	10	0.654331	0.56688	6	0.324462	0.757123	1.69167	0.79223	6	0.207155	0.838672	1.48708	0.828927	0
SLC16A12	ENSG00000152779	10	91190056	91316398	25	1.02072	0.211889	26	1.57274	0.209726	6.2273	0.182805	17	1.98884	0.144537	6.97182	0.137385	17	0.694643	0.52128	17	1.9287	0.141371	5.21567	0.265876	19	0.722326	0.497454	2.69944	0.609313	0
SPINT2	ENSG00000167642	19	38734675	38783254	6	0.588038	0.614751	6	0.263672	0.781986	1.46491	0.832838	6	0.369622	0.710479	1.65671	0.798566	15	0.903489	0.314993	17	0.918876	0.400917	4.13841	0.387598	17	1.05886	0.345343	4.43684	0.350102	0
TAGLN2	ENSG00000158710	1	159887897	159895522	5	0.614223	0.583553	5	0.244354	0.796644	1.53193	0.82097	5	0.303064	0.754304	1.64116	0.801376	10	0.862946	0.348901	9	0.338379	0.747109	2.68902	0.611137	11	0.852916	0.430616	3.79101	0.435027	0
TBXAS1	ENSG00000059377	7	139476850	139720125	51	0.668181	0.519143	44	0.64374	0.535616	2.55983	0.633956	45	0.479847	0.638674	2.20788	0.697587	141	0.900507	0.317666	129	1.24049	0.286231	4.79542	0.30894	129	1.35278	0.2534	5.03909	0.283311	0
TENM3	ENSG00000218336	4	183065140	183724177	186	0.564857	0.64046	152	1.05853	0.351438	2.98258	0.560745	150	1.1266	0.328475	3.11772	0.538321	156	0.65792	0.562771	161	2.01546	0.130419	5.22376	0.265099	163	1.13416	0.319852	3.42956	0.48867	0
TFPI2	ENSG00000105825	7	93514709	93520303	8	0.519041	0.694761	7	1.08601	0.341336	2.87815	0.578419	7	0.145995	0.86767	1.01226	0.907931	1	0.458532	0.785528	2	0.0299387	0.969406	0.544941	0.968981	2	0.164448	0.869675	0.76207	0.943459	0
TMSB4X	ENSG00000205542	X	12993227	12995346	NA	NA	NA	NA	NA	NA	NA	NA	NA	NA	NA	NA	NA	NA	NA	NA	NA	NA	NA	NA	NA	NA	NA	NA	NA	NA	0
TNNI2	ENSG00000130598	11	1860219	1862910	1	0.169701	0.964946	1	0.00351775	0.990753	0.0899459	0.999019	1	0.0197276	0.973596	0.124885	0.99813	5	0.535365	0.708592	6	1.59331	0.197713	3.93083	0.415448	6	0.120352	0.902965	0.893093	0.92555	0
TPM1	ENSG00000140416	15	63334831	63364114	17	1.07785	0.182879	16	2.37201	0.103459	7.93502	0.0939878	16	1.74938	0.179514	6.83286	0.144989	15	0.976854	0.261275	15	0.727489	0.499645	4.07208	0.396339	15	4.76494	0.0161134	10.9406	0.0272401	1
TPM3	ENSG00000143549	1	154127780	154167124	3	0.486606	0.730649	4	1.60798	0.202842	3.8183	0.431155	4	1.60528	0.20465	3.80055	0.43367	5	1.11115	0.185074	4	1.87834	0.148898	7.18298	0.126529	5	2.10001	0.124364	7.54309	0.109824	0
UGT2B10	ENSG00000109181	4	69681711	69696914	1	0.927133	0.273207	1	0.142132	0.873664	2.86517	0.580637	1	0.0688618	0.929532	2.7412	0.602025	1	0.553018	0.68778	2	0.510624	0.631162	1.66896	0.796349	2	0.619263	0.55962	1.90957	0.752387	0

[truncated: 2 more sheets: Table S10b, Table S11]
